# Supplementary material for: Circulating Bacterial DNA as Plasma Biomarkers for Lung Cancer Early Detection
Source: Microorganisms. 2023 Feb 25;11(3):582. doi: 10.3390/microorganisms11030582 (PMC10058358; doi:10.3390/microorganisms11030582)
Supplement: Supplementary file 1 [file microorganisms-11-00582-s001.zip]

Archive with 1 entries (1 files):
- microorganisms-2186422-supplementary.pdf
